# Supplementary material for: YAP Inhibition Alleviates Simulated Microgravity-Induced Mesenchymal Stem Cell Senescence via Targeting Mitochondrial Dysfunction
Source: Antioxidants (Basel). 2023 Apr 24;12(5):990. doi: 10.3390/antiox12050990 (PMC10215363; doi:10.3390/antiox12050990)
Supplement: Supplementary file 1 [file antioxidants-12-00990-s001.zip]

Archive with 1 entries (1 files):
- antioxidants-2316502-supplementary.pdf
